# Supplementary material for: Oral Microbiota—One Habitat or Diverse Niches? A Pilot Study of Sampling and Identification of Oral Bacterial and Fungal Biota in Patients with Type I Diabetes Mellitus Treated with Insulin Pump
Source: Int J Environ Res Public Health. 2023 Jan 27;20(3):2252. doi: 10.3390/ijerph20032252 (PMC9914992; doi:10.3390/ijerph20032252)
Supplement: Supplementary file 1 [file ijerph-20-02252-s001.zip]

Archive with 1 entries (1 files):
- ijerph-2125774-supplementary.pdf
